# Supplementary material for: Neurotrophin-3 regulates ribbon synapse density in the cochlea and induces synapse regeneration after acoustic trauma
Source: eLife. 2014 Oct 20;3:e03564. doi: 10.7554/eLife.03564 (PMC4227045; doi:10.7554/eLife.03564)
Supplement: Source code 1. — Amira and Blob Projection software. DOI: http://dx.doi.org/10.7554/eLife.03564.015 [file elife03564s001.zip]

Archive with 111 entries (106 files):
- 5281_1_supp_83813_ndfs9t(1)/
- 5281_1_supp_83813_ndfs9t(1)/Amira screen shot.jpg
- __MACOSX/
- __MACOSX/5281_1_supp_83813_ndfs9t(1)/
- __MACOSX/5281_1_supp_83813_ndfs9t(1)/._Amira screen shot.jpg
- 5281_1_supp_83813_ndfs9t(1)/Blob Projection/
- 5281_1_supp_83813_ndfs9t(1)/Blob Projection/Blobs.exe
- __MACOSX/5281_1_supp_83813_ndfs9t(1)/Blob Projection/
- __MACOSX/5281_1_supp_83813_ndfs9t(1)/Blob Projection/._Blobs.exe
- 5281_1_supp_83813_ndfs9t(1)/Blob Projection/Blobs.intermediate.manifest
- __MACOSX/5281_1_supp_83813_ndfs9t(1)/Blob Projection/._Blobs.intermediate.manifest
- 5281_1_supp_83813_ndfs9t(1)/Blob Projection/MapReduceMPI.dll
- __MACOSX/5281_1_supp_83813_ndfs9t(1)/Blob Projection/._MapReduceMPI.dll
- 5281_1_supp_83813_ndfs9t(1)/Blob Projection/mpistubs.dll
- __MACOSX/5281_1_supp_83813_ndfs9t(1)/Blob Projection/._mpistubs.dll
- 5281_1_supp_83813_ndfs9t(1)/Blob Projection/phonon4.dll
- __MACOSX/5281_1_supp_83813_ndfs9t(1)/Blob Projection/._phonon4.dll
- 5281_1_supp_83813_ndfs9t(1)/Blob Projection/QtCore4.dll
- __MACOSX/5281_1_supp_83813_ndfs9t(1)/Blob Projection/._QtCore4.dll
- 5281_1_supp_83813_ndfs9t(1)/Blob Projection/QtGui4.dll
- __MACOSX/5281_1_supp_83813_ndfs9t(1)/Blob Projection/._QtGui4.dll
- 5281_1_supp_83813_ndfs9t(1)/Blob Projection/QtNetwork4.dll
- __MACOSX/5281_1_supp_83813_ndfs9t(1)/Blob Projection/._QtNetwork4.dll
- 5281_1_supp_83813_ndfs9t(1)/Blob Projection/QtSql4.dll
- __MACOSX/5281_1_supp_83813_ndfs9t(1)/Blob Projection/._QtSql4.dll
- 5281_1_supp_83813_ndfs9t(1)/Blob Projection/QtWebKit4.dll
- __MACOSX/5281_1_supp_83813_ndfs9t(1)/Blob Projection/._QtWebKit4.dll
- 5281_1_supp_83813_ndfs9t(1)/Blob Projection/QVTK.dll
- __MACOSX/5281_1_supp_83813_ndfs9t(1)/Blob Projection/._QVTK.dll
- 5281_1_supp_83813_ndfs9t(1)/Blob Projection/QVTKWidgetPlugin.dll
- __MACOSX/5281_1_supp_83813_ndfs9t(1)/Blob Projection/._QVTKWidgetPlugin.dll
- 5281_1_supp_83813_ndfs9t(1)/Blob Projection/vtkalglib.dll
- __MACOSX/5281_1_supp_83813_ndfs9t(1)/Blob Projection/._vtkalglib.dll
- 5281_1_supp_83813_ndfs9t(1)/Blob Projection/vtkCharts.dll
- __MACOSX/5281_1_supp_83813_ndfs9t(1)/Blob Projection/._vtkCharts.dll
- 5281_1_supp_83813_ndfs9t(1)/Blob Projection/vtkCommon.dll
- __MACOSX/5281_1_supp_83813_ndfs9t(1)/Blob Projection/._vtkCommon.dll
- 5281_1_supp_83813_ndfs9t(1)/Blob Projection/vtkDICOMParser.dll
- __MACOSX/5281_1_supp_83813_ndfs9t(1)/Blob Projection/._vtkDICOMParser.dll
- 5281_1_supp_83813_ndfs9t(1)/Blob Projection/vtkexoIIc.dll
- __MACOSX/5281_1_supp_83813_ndfs9t(1)/Blob Projection/._vtkexoIIc.dll
- 5281_1_supp_83813_ndfs9t(1)/Blob Projection/vtkexpat.dll
- __MACOSX/5281_1_supp_83813_ndfs9t(1)/Blob Projection/._vtkexpat.dll
- 5281_1_supp_83813_ndfs9t(1)/Blob Projection/vtkFiltering.dll
- __MACOSX/5281_1_supp_83813_ndfs9t(1)/Blob Projection/._vtkFiltering.dll
- 5281_1_supp_83813_ndfs9t(1)/Blob Projection/vtkfreetype.dll
- __MACOSX/5281_1_supp_83813_ndfs9t(1)/Blob Projection/._vtkfreetype.dll
- 5281_1_supp_83813_ndfs9t(1)/Blob Projection/vtkftgl.dll
- __MACOSX/5281_1_supp_83813_ndfs9t(1)/Blob Projection/._vtkftgl.dll
- 5281_1_supp_83813_ndfs9t(1)/Blob Projection/vtkGenericFiltering.dll
- __MACOSX/5281_1_supp_83813_ndfs9t(1)/Blob Projection/._vtkGenericFiltering.dll
- 5281_1_supp_83813_ndfs9t(1)/Blob Projection/vtkGeovis.dll
- __MACOSX/5281_1_supp_83813_ndfs9t(1)/Blob Projection/._vtkGeovis.dll
- 5281_1_supp_83813_ndfs9t(1)/Blob Projection/vtkGraphics.dll
- __MACOSX/5281_1_supp_83813_ndfs9t(1)/Blob Projection/._vtkGraphics.dll
- 5281_1_supp_83813_ndfs9t(1)/Blob Projection/vtkhdf5.dll
- __MACOSX/5281_1_supp_83813_ndfs9t(1)/Blob Projection/._vtkhdf5.dll
- 5281_1_supp_83813_ndfs9t(1)/Blob Projection/vtkHybrid.dll
- __MACOSX/5281_1_supp_83813_ndfs9t(1)/Blob Projection/._vtkHybrid.dll
- 5281_1_supp_83813_ndfs9t(1)/Blob Projection/vtkImaging.dll
- __MACOSX/5281_1_supp_83813_ndfs9t(1)/Blob Projection/._vtkImaging.dll
- 5281_1_supp_83813_ndfs9t(1)/Blob Projection/vtkInfovis.dll
- __MACOSX/5281_1_supp_83813_ndfs9t(1)/Blob Projection/._vtkInfovis.dll
- 5281_1_supp_83813_ndfs9t(1)/Blob Projection/vtkIO.dll
- __MACOSX/5281_1_supp_83813_ndfs9t(1)/Blob Projection/._vtkIO.dll
- 5281_1_supp_83813_ndfs9t(1)/Blob Projection/vtkjpeg.dll
- __MACOSX/5281_1_supp_83813_ndfs9t(1)/Blob Projection/._vtkjpeg.dll
- 5281_1_supp_83813_ndfs9t(1)/Blob Projection/vtklibxml2.dll
- __MACOSX/5281_1_supp_83813_ndfs9t(1)/Blob Projection/._vtklibxml2.dll
- 5281_1_supp_83813_ndfs9t(1)/Blob Projection/vtkLocal.dll
- __MACOSX/5281_1_supp_83813_ndfs9t(1)/Blob Projection/._vtkLocal.dll
- 5281_1_supp_83813_ndfs9t(1)/Blob Projection/vtkmetaio.dll
- __MACOSX/5281_1_supp_83813_ndfs9t(1)/Blob Projection/._vtkmetaio.dll
- 5281_1_supp_83813_ndfs9t(1)/Blob Projection/vtkmyCommon.dll
- __MACOSX/5281_1_supp_83813_ndfs9t(1)/Blob Projection/._vtkmyCommon.dll
- 5281_1_supp_83813_ndfs9t(1)/Blob Projection/vtkmyImaging.dll
- __MACOSX/5281_1_supp_83813_ndfs9t(1)/Blob Projection/._vtkmyImaging.dll
- 5281_1_supp_83813_ndfs9t(1)/Blob Projection/vtkmyUnsorted.dll
- __MACOSX/5281_1_supp_83813_ndfs9t(1)/Blob Projection/._vtkmyUnsorted.dll
- 5281_1_supp_83813_ndfs9t(1)/Blob Projection/vtkNetCDF.dll
- __MACOSX/5281_1_supp_83813_ndfs9t(1)/Blob Projection/._vtkNetCDF.dll
- 5281_1_supp_83813_ndfs9t(1)/Blob Projection/vtkpng.dll
- __MACOSX/5281_1_supp_83813_ndfs9t(1)/Blob Projection/._vtkpng.dll
- 5281_1_supp_83813_ndfs9t(1)/Blob Projection/vtkproj4.dll
- __MACOSX/5281_1_supp_83813_ndfs9t(1)/Blob Projection/._vtkproj4.dll
- 5281_1_supp_83813_ndfs9t(1)/Blob Projection/vtkQtChart.dll
- __MACOSX/5281_1_supp_83813_ndfs9t(1)/Blob Projection/._vtkQtChart.dll
- 5281_1_supp_83813_ndfs9t(1)/Blob Projection/vtkRendering.dll
- __MACOSX/5281_1_supp_83813_ndfs9t(1)/Blob Projection/._vtkRendering.dll
- 5281_1_supp_83813_ndfs9t(1)/Blob Projection/vtksys.dll
- __MACOSX/5281_1_supp_83813_ndfs9t(1)/Blob Projection/._vtksys.dll
- 5281_1_supp_83813_ndfs9t(1)/Blob Projection/vtktiff.dll
- __MACOSX/5281_1_supp_83813_ndfs9t(1)/Blob Projection/._vtktiff.dll
- 5281_1_supp_83813_ndfs9t(1)/Blob Projection/vtkverdict.dll
- __MACOSX/5281_1_supp_83813_ndfs9t(1)/Blob Projection/._vtkverdict.dll
- 5281_1_supp_83813_ndfs9t(1)/Blob Projection/vtkViews.dll
- __MACOSX/5281_1_supp_83813_ndfs9t(1)/Blob Projection/._vtkViews.dll
- 5281_1_supp_83813_ndfs9t(1)/Blob Projection/vtkVolumeRendering.dll
- __MACOSX/5281_1_supp_83813_ndfs9t(1)/Blob Projection/._vtkVolumeRendering.dll
- 5281_1_supp_83813_ndfs9t(1)/Blob Projection/vtkWidgets.dll
- __MACOSX/5281_1_supp_83813_ndfs9t(1)/Blob Projection/._vtkWidgets.dll
- 5281_1_supp_83813_ndfs9t(1)/Blob Projection/vtkzlib.dll
- __MACOSX/5281_1_supp_83813_ndfs9t(1)/Blob Projection/._vtkzlib.dll
- __MACOSX/5281_1_supp_83813_ndfs9t(1)/._Blob Projection
- 5281_1_supp_83813_ndfs9t(1)/ConfocalSnapshot_Amira5.2.2_lsm.hx
- __MACOSX/5281_1_supp_83813_ndfs9t(1)/._ConfocalSnapshot_Amira5.2.2_lsm.hx
- 5281_1_supp_83813_ndfs9t(1)/Manual for amira and blob projection.docx
- __MACOSX/5281_1_supp_83813_ndfs9t(1)/._Manual for amira and blob projection.docx
- 5281_1_supp_83813_ndfs9t(1)/WARNING.docx
- __MACOSX/5281_1_supp_83813_ndfs9t(1)/._WARNING.docx
- __MACOSX/._5281_1_supp_83813_ndfs9t(1)
