# Supplementary material for: Neurotrophin-3 regulates ribbon synapse density in the cochlea and induces synapse regeneration after acoustic trauma
Source: eLife. 2014 Oct 20;3:e03564. doi: 10.7554/eLife.03564 (PMC4227045; doi:10.7554/eLife.03564)
Supplement: Source code 1. — Amira and Blob Projection software. DOI: http://dx.doi.org/10.7554/eLife.03564.015 [file elife03564s001.zip › 5281_1_supp_83813_ndfs9t(1)/Blob Projection/Blobs.intermediate.manifest]

<?xml version='1.0' encoding='UTF-8' standalone='yes'?>
<assembly xmlns='urn:schemas-microsoft-com:asm.v1' manifestVersion='1.0'>
  <trustInfo xmlns="urn:schemas-microsoft-com:asm.v3">
    <security>
      <requestedPrivileges>
        <requestedExecutionLevel level='asInvoker' uiAccess='false' />
      </requestedPrivileges>
    </security>
  </trustInfo>
  <dependency>
    <dependentAssembly>
      <assemblyIdentity type='win32' name='Microsoft.Windows.Common-Controls' version='6.0.0.0' publicKeyToken='6595b64144ccf1df' language='*' processorArchitecture='*' />
    </dependentAssembly>
  </dependency>
  <dependency>
    <dependentAssembly>
      <assemblyIdentity type='win32' name='Microsoft.VC90.CRT' version='9.0.21022.8' processorArchitecture='x86' publicKeyToken='1fc8b3b9a1e18e3b' />
    </dependentAssembly>
  </dependency>
</assembly>
