# Supplementary material for: Neurotrophin-3 regulates ribbon synapse density in the cochlea and induces synapse regeneration after acoustic trauma
Source: eLife. 2014 Oct 20;3:e03564. doi: 10.7554/eLife.03564 (PMC4227045; doi:10.7554/eLife.03564)
Supplement: Source code 1. — Amira and Blob Projection software. DOI: http://dx.doi.org/10.7554/eLife.03564.015 [file elife03564s001.zip › 5281_1_supp_83813_ndfs9t(1)/ConfocalSnapshot_Amira5.2.2_lsm.hx]

# Confocal Snapshot Script -- Amira Script
# 11-02-01 Haobing Wang
# modified 05/2011 Haobing Wang
# Save the .am mutiChannel field and the max projections in a sub-directory with the same name as the .lsm file

#each .lsm file only contains one series, and 
#the series data must be the first one in the .lsm file

# GLOBR - Recursive glob that traverses directory tree and returns all
# directories and files matching the glob pattern
proc globr {{dir .} args} {
    echo "globing directories..."
    set res {}
    foreach i [lsort [glob -nocomplain -dir $dir *]] {
        if {[file isdirectory $i]} {
            eval [list lappend res] [eval [linsert $args 0 globr $i]]
        } else {
            if {[llength $args]} {
                foreach arg $args {
                    if {[string match $arg $i]} {
			echo $i
			if {[expr ![string match 'Snapshot' $i]]} {
				lappend res $i
				break
			}
                    }
                 }
            } else {
                lappend res $i
            }
        }
    }
    echo "globr result"
    echo $res
    return $res
}

# FILTER - Performs 3D gaussian filtering on identified node and returns name of filtered node \
# For gaussian filtering, set ftype to 5.  Fdim accepts 2 or 3 for 2D/3D filtering.
# proc filter {node ftype fdim} {
proc filter {node ftype} {
    set gauss ${node}-gauss
    [create HxImageFilters] setLabel $gauss

    #Sets filter to gaussian
    $gauss filter setValue 0 $ftype
    #Sets filter to 3D
    #$gauss filter setValue 1 $fdim
    $gauss fire

    #Configures kernel and sigma values
    $gauss sigma setMinMax 0 0 10
    $gauss sigma setValue 0 1
    $gauss sigma setMinMax 1 0 10
    $gauss sigma setValue 1 1
    $gauss sigma setMinMax 2 0 10
    $gauss sigma setValue 2 1
    $gauss kernel setMinMax 0 0 21
    $gauss kernel setValue 0 3
    $gauss kernel setMinMax 1 0 21
    $gauss kernel setValue 1 3
    $gauss kernel setMinMax 2 0 21
    $gauss kernel setValue 2 3

    $gauss data connect $node
    $gauss fire

    set gauss-filtered ${node}-filtered
    [ ${gauss} action hit; ${gauss} compute; ${gauss} getResult ] setLabel ${gauss-filtered}

    remove $gauss
    return ${gauss-filtered}
}

proc getlsms {startdir} {
    echo "Getting list of directories"
    set exps [list]
    set lsms [ globr $startdir *.lsm ]
    echo "List of .lsm files to be processed"
    
    echo "Scanning directories to identify unprocessed experiments"
    foreach lsm $lsms {
	echo $lsm
    }
    return $lsms
}

# SNAPSHOT - Generates snapshots of data
# proc snapshot {dims box dir topDir} {
# dims: dimensions in pixels
 proc snapshot {dims box fname dir} {
    set PI 3.1415926535897931
	
#	set destinationDir "C:/Documents and Settings/libermc/Desktop/Amira_script_results"
#	set resultDirName "Amira_script_results"
#	set destinationDir ${dir}/${resultDirName}
	set destinationDir $dir
	echo $destinationDir
	if { [file exists ${destinationDir}] == 0 } { file mkdir ${destinationDir} }

	set last [ string last "/" $dir ]
	echo "last " $last
	set projectionsDir [ string range $dir 0 $last]
	append projectionsDir "Amira_Max_Projections"
	echo "projectionsDir " $projectionsDir
	if { [file exists ${projectionsDir}] == 0 } { file mkdir ${projectionsDir} }

    viewer 4 setCameraType orthographic
 #  viewer 4 setCameraTrackball 0 1
    viewer 4 setPosition 0 0

   # xdim, ydim, zdim: dimensions in pixels
	set xdim [lindex $dims 0]
	set ydim [lindex $dims 1]
	set zdim [lindex $dims 2]
	#echo $xdim $ydim $zdim

	# x, y, z: sizes in microns
	set x [expr [lindex $box 1] - [lindex $box 0]]
	set y [expr [lindex $box 3] - [lindex $box 2]]
	set z [expr [lindex $box 5] - [lindex $box 4]]

	# xmid, ymid, zmid: in microcs
	set xmid [expr [expr [lindex $box 0] + [lindex $box 1]] / 2]
	set ymid [expr [expr [lindex $box 2] + [lindex $box 3]] / 2]
	set zmid [expr [expr [lindex $box 4] + [lindex $box 5]] / 2]

	viewer 4 show

	set ratio [expr abs(double($z) / double($y))]
	viewer 4 setCameraPosition $xmid $ymid $zmid
	viewer 4 setCameraOrientation 0 1 0 [expr $PI / 2]
	viewer 4 setSize [expr $ydim * $ratio] $ydim
	viewer 4 setCameraHeight $z
 #	viewer 4 snapshot ${dir}/YZ_projection.tiff
	viewer 4 snapshot -offscreen ${destinationDir}/${fname}.AMyz.tif
	viewer 4 snapshot -offscreen ${projectionsDir}/${fname}.AMyz.tif

	set ratio [expr abs(double($z) / double($x))]
	viewer 4 setCameraPosition $xmid $ymid $zmid
	viewer 4 setCameraOrientation -1 0 0 [expr $PI / 2]
	viewer 4 setSize $xdim [expr $xdim * $ratio]
	viewer 4 setCameraHeight $z
 #	viewer 4 snapshot ${dir}/XZ_projection.tiff
	viewer 4 snapshot -offscreen ${destinationDir}/${fname}.AMxz.tif
	viewer 4 snapshot -offscreen ${projectionsDir}/${fname}.AMxz.tif

	viewer 4 setCameraPosition $xmid $ymid $zmid
	viewer 4 setCameraOrientation 0 0 0 0
	viewer 4 setSize $xdim $ydim
	viewer 4 setCameraHeight $y
 #	viewer 4 snapshot ${dir}/XY_projection.tiff
	viewer 4 snapshot -offscreen ${destinationDir}/${fname}.AMxy.tif
	viewer 4 snapshot -offscreen ${projectionsDir}/${fname}.AMxy.tif

	viewer 4 hide
}

proc process {dir} {
	remove -all

	set lsms [ getlsms ${dir} ]
	foreach lsm $lsms {
		set first [string last "/" $lsm]
		set first [expr $first + 1]
		set lsmtrimmed [string range $lsm $first end-4]
		regsub -all " " $lsmtrimmed "_" lsmtrimmed
		echo "lsmtrimmed: " $lsmtrimmed

		#the series data must be the first one in the .lsm file
		#set loadResult [ load -lsm $lsm element 0] 
		set loadResult [load -tif +mode 11 +box 0 1 0 1 0 1 $lsm]
		echo loadResult: $loadResult

		set namelist [split $loadResult " "]
		set n [llength $namelist]
		#set n [expr $n - 1]
		echo $n
		set multiChannel [lindex $namelist 0]
		echo multiChannel $multiChannel
		set data [$multiChannel channel1 source]
		echo data $data
		set vy [$data parameters Zeiss_LSM Recording Line_spacing getValue] 
		set vx [$data parameters Zeiss_LSM Recording Sample_spacing getValue] 
		set vz [$data parameters Zeiss_LSM Recording Plane_spacing getValue] 
		echo vy vx vz $vy $vx $vz
		set minx [$data parameters Zeiss_LSM Recording Sample_0X getValue] 
		set miny [$data parameters Zeiss_LSM Recording Sample_0Y getValue] 
		set minz [$data parameters Zeiss_LSM Recording Sample_0Z getValue] 
		echo minx miny minz $minx $miny $minz
		set maxx [expr $minx + [expr $vx * [lindex [$multiChannel getDims] 0]]] 
		set maxy [expr $miny + [expr $vy * [lindex [$multiChannel getDims] 1]]]
		set maxz [expr $minz + [expr $vz * [lindex [$multiChannel getDims] 2]]] 
		echo maxx maxy maxz $maxx $maxy $maxz
		# set the bounding box on the multi-channel field, which should 
		# copy it to the single channel 31
		$multiChannel setBoundingBox $minx $maxx $miny $maxy $minz $maxz

		#set fullname ${lsmtrimmed}_${multiChannel}
		set fullname ${lsmtrimmed}
		echo fullname: $fullname
		regsub -all "\\\[" $fullname "-" fullname
		regsub -all "\\\]" $fullname "-" fullname
		regsub -all "\\\(" $fullname "-" fullname
		regsub -all "\\\)" $fullname "-" fullname
		#set the name of the multichannel field to be stack_name 
		$multiChannel setLabel $fullname
		set multiChannel $fullname
		echo multiChannel $multiChannel

		for { set i 1 } { $i < $n } { incr i } {
			[lindex $namelist $i] master disconnect
		}
		for { set i 1 } { $i < $n } { incr i } {
			set filtered [filter [lindex $namelist $i] 5]
			echo "filtered: " $filtered
			$filtered master connect $multiChannel
			remove [lindex $namelist $i]
		}

		set resultDir ${dir}/${lsmtrimmed}
		if { [file exists ${resultDir}] == 0 } { file mkdir ${resultDir} }

		$multiChannel save "AmiraMesh" ${resultDir}/${multiChannel}.am

		#dims: dimension in pixels
		set dims [${multiChannel}.am getDims]
		set boundingBox [${multiChannel}.am getBoundingBox]
		#set x [expr [lindex $boundingBox 1] - [lindex $boundingBox 0]]
		#set y [expr [lindex $boundingBox 3] - [lindex $boundingBox 2]]
		#set z [expr [lindex $boundingBox 5] - [lindex $boundingBox 4]]
		#set box [list $x $y $z]
		#echo box: $box
  
		set projectionview_name ProjectionView_$multiChannel
		create HxProjectionView $projectionview_name
		$projectionview_name data connect ${multiChannel}.am
		$projectionview_name options setValue 0 1
		$projectionview_name fire

		snapshot $dims $boundingBox $multiChannel $resultDir

		#remove -all
	}
}

process $SCRIPTDIR
